# Supplementary material for: Small and Large Extracellular Vesicles of Porcine Seminal Plasma Differ in Lipid Profile
Source: Int J Mol Sci. 2024 Jul 8;25(13):7492. doi: 10.3390/ijms25137492 (PMC11242203; doi:10.3390/ijms25137492)
Supplement: Supplementary file 1 [file ijms-25-07492-s001.zip]

Archive with 1 entries (1 files):
- ijms-3069261-supplementary.xlsx
