# Supplementary material for: Small and Large Extracellular Vesicles of Porcine Seminal Plasma Differ in Lipid Profile
Source: Int J Mol Sci. 2024 Jul 8;25(13):7492. doi: 10.3390/ijms25137492 (PMC11242203; doi:10.3390/ijms25137492)
Supplement: Supplementary file 1 [file ijms-25-07492-s001.zip › ijms-3069261-supplementary.xlsx]

## Sheet: Hoja1
Category	Subclass	Species	Pool 1 S-sEVs	Pool 2 S-sEVs	Pool 3 S-sEVs	Pool 1 L-sEVs	Pool 2 L-sEVs	Pool 3 L-sEVs
Sphingolipids	Ceramides	Cer	1941.76	2705.46	3328.09	62725.4	65820.3
Sphingolipids	Ceramides	Cer (d18:1/14:0)	7.69735	8.52426	21.1282	302.547	308.131
Sphingolipids	Ceramides	Cer (d18:1/14:1)	NQ	NQ	NQ	NQ	NQ
Sphingolipids	Ceramides	Cer (d18:1/16:0)	122.375	151.901	184.973	2439.06	2508.06
Sphingolipids	Ceramides	Cer (d18:1/16:1)	NQ	NQ	NQ	NQ	NQ
Sphingolipids	Ceramides	Cer (d18:1/18:0)	1092	1519.54	1646.32	38147.3	39500.6
Sphingolipids	Ceramides	Cer (d18:1/18:1)	NQ	NQ	NQ	NQ	NQ
Sphingolipids	Ceramides	Cer (d18:1/20:0)	221.373	384.068	411.255	9209.5	11010.3
Sphingolipids	Ceramides	Cer (d18:1/20:1)	NQ	NQ	NQ	NQ	NQ
Sphingolipids	Ceramides	Cer (d18:1/22:0)	130.273	188.655	251.335	3583.1	3866.93
Sphingolipids	Ceramides	Cer (d18:1/22:1)	NQ	NQ	NQ	NQ	NQ
Sphingolipids	Ceramides	Cer (d18:1/24:0)	368.042	452.772	813.089	9043.88	8626.3
Sphingolipids	Ceramides	Cer (d18:1/24:1)	NQ	NQ	NQ	NQ	NQ
Sphingolipids	Ceramides	Cer (d18:1/24:1)	NQ	NQ	NQ	NQ	NQ
Sphingolipids	Dihydroceramides	DHCer	361.843	445.278	809.753	10939	8261.16
Sphingolipids	Dihydroceramides	dhCer (d18:0/14:0)	NQ	NQ	NQ	NQ	NQ
Sphingolipids	Dihydroceramides	dhCer (d18:0/16:0)	73.9994	92.4469	156.211	1718.07	1039.81
Sphingolipids	Dihydroceramides	dhCer (d18:0/18:0)	NQ	NQ	NQ	NQ	NQ
Sphingolipids	Dihydroceramides	dhCer (d18:0/20:0)	132.872	186.265	257.978	4111.22	4126.64
Sphingolipids	Dihydroceramides	dhCer (d18:0/22:0)	69.4823	83.7815	193.012	2759.76	1999.14
Sphingolipids	Dihydroceramides	dhCer (d18:0/22:1)	NQ	NQ	NQ	NQ	NQ
Sphingolipids	Dihydroceramides	dhCer (d18:0/24:0)	85.4887	82.7839	202.552	2349.96	1095.58
Sphingolipids	Dihydroceramides	dhCer (d18:0/24:1)	NQ	NQ	NQ	NQ	NQ
Sphingolipids	Sphingomyelin	SM	7356.89	10314.3	12364.8	85586.1	81032	76884.3
Sphingolipids	Sphingomyelin	SM (d18:1/14:0)	240.872	317.062	392.079	3688.45	3353.64	2603.29
Sphingolipids	Sphingomyelin	SM (d18:1/14:1)	NQ	NQ	NQ	NQ	NQ	NQ
Sphingolipids	Sphingomyelin	SM (d18:1/16:0)	1056.25	1422.48	1793.51	12533	11761.1	10013.9
Sphingolipids	Sphingomyelin	SM (d18:1/16:1)	NQ	NQ	NQ	NQ	NQ	NQ
Sphingolipids	Sphingomyelin	SM (d18:1/18:0)	2870.27	3858.93	4525.21	35346	29959.8	36612.9
Sphingolipids	Sphingomyelin	SM (d18:1/18:1)	4.20142	5.64618	6.71237	55.9396	48.2879	NQ
Sphingolipids	Sphingomyelin	SM (d18:1/20:0)	1695.93	2272.25	2718.59	18880.1	18443.2	14834.9
Sphingolipids	Sphingomyelin	SM (d18:1/20:1)	13.4751	17.3234	19.9253	157.96	137.767	NQ
Sphingolipids	Sphingomyelin	SM (d18:1/22:0)	843.193	1329.7	1509.22	8876.09	9508.11	6732.26
Sphingolipids	Sphingomyelin	SM (d18:1/22:1)	37.5634	53.2203	62.829	328.405	361.099	286.664
Sphingolipids	Sphingomyelin	SM (d18:1/24:0)	458.106	793.402	1063.86	4583.01	5990.97	4148.94
Sphingolipids	Sphingomyelin	SM (d18:1/24:1)	98.6667	176.216	191.652	745.25	979.752	1393.41
Sphingolipids	Sphingomyelin	SM (d18:1/24:2)	29.9693	55.8829	71.1034	291.677	378.452	258.088
Sphingolipids	Sphingomyelin	SM (d18:1/24:3)	8.38824	12.2294	10.0822	100.22	109.895	NQ
Sphingolipids	Dihydrosphingomyelin	DHSM	208.145	253.984	402.247	2523.91	2096.2	2053.25
Sphingolipids	Dihydrosphingomyelin	dhSM (d18:0/14:0)	15.7907	23.1873	29.0656	249.811	241.969	141.469
Sphingolipids	Dihydrosphingomyelin	dhSM (d18:0/16:0)	35.3885	45.4574	69.7833	393.364	386.917	344.69
Sphingolipids	Dihydrosphingomyelin	dhSM (d18:0/18:0)	79.5513	85.2999	136.022	952.029	690.033	839.521
Sphingolipids	Dihydrosphingomyelin	dhSM (d18:0/20:0)	41.1125	44.1603	63.7193	407.705	294.57	273.836
Sphingolipids	Dihydrosphingomyelin	dhSM (d18:0/22:0)	24.3338	33.0909	83.5125	404.937	326.555	390.678
Sphingolipids	Dihydrosphingomyelin	dhSM (d18:0/24:0)	11.968	22.7884	20.1447	116.06	156.159	63.0581
Sphingolipids	Dihydrosphingomyelin	dhSM (d18:0/24:1)	NQ	NQ	NQ	NQ	NQ	NQ
Sphingolipids	Hexosylceramide	HexCer	1954.92	3181.42	2386.04	31586.3	24157
Sphingolipids	Hexosylceramide	HexCer (d18:1/14:0)	NQ	NQ	NQ	NQ	NQ
Sphingolipids	Hexosylceramide	HexCer (d18:1/16:0)	210.299	343.334	252.429	3937.27	2328.94
Sphingolipids	Hexosylceramide	HexCer (d18:1/18:0)	704.012	1162.35	758.62	15021.1	11833.3
Sphingolipids	Hexosylceramide	HexCer (d18:1/20:0)	NQ	NQ	NQ	NQ	NQ
Sphingolipids	Hexosylceramide	HexCer (d18:1/22:0)	590.984	965.756	721.157	7721.42	6448.74
Sphingolipids	Hexosylceramide	HexCer (d18:1/22:1)	NQ	NQ	NQ	NQ	NQ
Sphingolipids	Hexosylceramide	HexCer (d18:1/24:0)	449.622	709.981	653.839	4906.56	3545.97
Sphingolipids	Hexosylceramide	HexCer (d18:1/24:1)	NQ	NQ	NQ	NQ	NQ
Sphingolipids	Hexosylceramide	HexCer (d18:1/24:2)	NQ	NQ	NQ	NQ	NQ
Sphingolipids	Hexosylceramide	HexCer (d18:0/14:0)	NQ	NQ	NQ	NQ	NQ
Sphingolipids	Hexosylceramide	HexCer (d18:0/16:0)	NQ	NQ	NQ	NQ	NQ
Sphingolipids	Hexosylceramide	HexCer (d18:0/18:0)	NQ	NQ	NQ	NQ	NQ
Sphingolipids	Hexosylceramide	HexCer (d18:0/20:0)	NQ	NQ	NQ	NQ	NQ
Sphingolipids	Hexosylceramide	HexCer (d18:0/22:0)	NQ	NQ	NQ	NQ	NQ
Sphingolipids	Hexosylceramide	HexCer (d18:0/24:0)	NQ	NQ	NQ	NQ	NQ
Sphingolipids	Ceramide dihexoside	CDH	503.88	840.423	877.958	3053.39	3208.14
Sphingolipids	Ceramide dihexoside	CDH (d18:1/14:0)	NQ	NQ	NQ	NQ	NQ
Sphingolipids	Ceramide dihexoside	CDH (d18:1/16:0)	133.811	101.16	239.854	1355.39	668.344
Sphingolipids	Ceramide dihexoside	CDH (d18:1/18:0)	NQ	60.7883	139.315	NQ	306.248
Sphingolipids	Ceramide dihexoside	CDH (d18:1/20:0)	NQ	NQ	NQ	NQ	NQ
Sphingolipids	Ceramide dihexoside	CDH (d18:1/22:0)	142.681	341.61	303.07	1411.44	1384.13
Sphingolipids	Ceramide dihexoside	CDH (d18:1/24:0)	227.387	336.864	195.718	286.57	849.416
Sphingolipids	Ceramide dihexoside	CDH (d18:1/24:1)	NQ	NQ	NQ	NQ	NQ
Sphingolipids	Dihydroceramide dihexoside	CDH (d18:0/16:0)	NQ	NQ	NQ	NQ	NQ
Sphingolipids	Dihydroceramide dihexoside	CDH (d18:0/18:0)	NQ	NQ	NQ	NQ	NQ
Sphingolipids	Dihydroceramide dihexoside	CDH (d18:0/20:0)	NQ	NQ	NQ	NQ	NQ
Sphingolipids	Dihydroceramide dihexoside	CDH (d18:0/22:0)	NQ	NQ	NQ	NQ	NQ
Sphingolipids	Dihydroceramide dihexoside	CDH (d18:0/24:0)	NQ	NQ	NQ	NQ	NQ
Sphingolipids	Dihydroceramide dihexoside	CDH (d18:0/24:1)	NQ	NQ	NQ	NQ	NQ
Sphingolipids	Ceramide trihexoside	CTH	NQ	NQ	NQ	NQ	NQ	NQ
Sphingolipids	Ceramide trihexoside	CTH (d18:1/16:0)	NQ	NQ	NQ	NQ	NQ	NQ
Sphingolipids	Ceramide trihexoside	CTH (d18:1/18:0)	NQ	NQ	NQ	NQ	NQ	NQ
Sphingolipids	Ceramide trihexoside	CTH (d18:1/20:0)	NQ	NQ	NQ	NQ	NQ	NQ
Sphingolipids	Ceramide trihexoside	CTH (d18:1/22:0)	NQ	NQ	NQ	NQ	NQ	NQ
Sphingolipids	Ceramide trihexoside	CTH (d18:1/24:0)	NQ	NQ	NQ	NQ	NQ	NQ
Sphingolipids	Ceramide trihexoside	CTH (d18:1/24:1)	NQ	NQ	NQ	NQ	NQ	NQ
Sphingolipids	Ceramide trihexoside	CTH (d18:1/16:0(2OH))	NQ	NQ	NQ	NQ	NQ	NQ
Sphingolipids	Ceramide trihexoside	CTH (d18:1/18:0(2OH))	NQ	NQ	NQ	NQ	NQ	NQ
Sphingolipids	Ceramide trihexoside	CTH (d18:1/20:0(2OH))	NQ	NQ	NQ	NQ	NQ	NQ
Sphingolipids	Ceramide trihexoside	CTH (d18:1/22:0(2OH))	NQ	NQ	NQ	NQ	NQ	NQ
Sphingolipids	Ceramide trihexoside	CTH (d18:1/24:0(2OH))	NQ	NQ	NQ	NQ	NQ	NQ
Sphingolipids	Ceramide trihexoside	CTH (d18:1/24:1(2OH))	NQ	NQ	NQ	NQ	NQ	NQ
Sphingolipids	Gangliosides	GM3	NQ	NQ	NQ	NQ	NQ	NQ
Sphingolipids	Gangliosides	GM3 (d18:1/16:0)	NQ	NQ	NQ	NQ	NQ	NQ
Sphingolipids	Gangliosides	GM3 (d18:1/18:0)	NQ	NQ	NQ	NQ	NQ	NQ
Sphingolipids	Gangliosides	GM3 (d18:1/20:0)	NQ	NQ	NQ	NQ	NQ	NQ
Sphingolipids	Gangliosides	GM3 (d18:1/22:0)	NQ	NQ	NQ	NQ	NQ	NQ
Sphingolipids	Gangliosides	GM3 (d18:1/24:0)	NQ	NQ	NQ	NQ	NQ	NQ
Sphingolipids	Gangliosides	GM3 (d18:1/24:1)	NQ	NQ	NQ	NQ	NQ	NQ
Sphingolipids	Gangliosides	GM3 (d18:1/26:0)	NQ	NQ	NQ	NQ	NQ	NQ
Sphingolipids	Gangliosides	GM3 (d18:1/26:1)	NQ	NQ	NQ	NQ	NQ	NQ
Sphingolipids	Gangliosides	GM2	NQ	NQ	NQ	NQ	NQ	NQ
Sphingolipids	Gangliosides	GM2 (d18:1/16:0)	NQ	NQ	NQ	NQ	NQ	NQ
Sphingolipids	Gangliosides	GM2 (d18:1/18:0)	NQ	NQ	NQ	NQ	NQ	NQ
Sphingolipids	Gangliosides	GM2 (d18:1/20:0)	NQ	NQ	NQ	NQ	NQ	NQ
Sphingolipids	Gangliosides	GM2 (d18:1/22:0)	NQ	NQ	NQ	NQ	NQ	NQ
Sphingolipids	Gangliosides	GM2 (d18:1/24:0)	NQ	NQ	NQ	NQ	NQ	NQ
Sphingolipids	Gangliosides	GM2 (d18:1/24:1)	NQ	NQ	NQ	NQ	NQ	NQ
Sphingolipids	Gangliosides	GM1	NQ	NQ	NQ	NQ	NQ	NQ
Sphingolipids	Gangliosides	GM1 (d18:1/16:0)	NQ	NQ	NQ	NQ	NQ	NQ
Sphingolipids	Gangliosides	GM1 (d18:1/18:0)	NQ	NQ	NQ	NQ	NQ	NQ
Sphingolipids	Gangliosides	GM1 (d18:1/20:0)	NQ	NQ	NQ	NQ	NQ	NQ
Sphingolipids	Gangliosides	GM1 (d18:1/22:0)	NQ	NQ	NQ	NQ	NQ	NQ
Sphingolipids	Gangliosides	GM1 (d18:1/24:0)	NQ	NQ	NQ	NQ	NQ	NQ
Sphingolipids	Gangliosides	GM1 (d18:1/24:1)	NQ	NQ	NQ	NQ	NQ	NQ
Sphingolipids	Gangliosides	GD3	NQ	NQ	NQ	NQ	NQ	NQ
Sphingolipids	Gangliosides	GD3 (d18:1/16:0)	NQ	NQ	NQ	NQ	NQ	NQ
Sphingolipids	Gangliosides	GD3 (d18:1/18:0)	NQ	NQ	NQ	NQ	NQ	NQ
Sphingolipids	Gangliosides	GD3 (d18:1/20:0)	NQ	NQ	NQ	NQ	NQ	NQ
Sphingolipids	Gangliosides	GD3 (d18:1/22:0)	NQ	NQ	NQ	NQ	NQ	NQ
Sphingolipids	Gangliosides	GD3 (d18:1/24:0)	NQ	NQ	NQ	NQ	NQ	NQ
Sphingolipids	Gangliosides	GD3 (d18:1/24:1)	NQ	NQ	NQ	NQ	NQ	NQ
Sphingolipids	Gangliosides	GD2	NQ	NQ	NQ	NQ	NQ	NQ
Sphingolipids	Gangliosides	GD2 (d18:1/16:0)	NQ	NQ	NQ	NQ	NQ	NQ
Sphingolipids	Gangliosides	GD2 (d18:1/18:0)	NQ	NQ	NQ	NQ	NQ	NQ
Sphingolipids	Gangliosides	GD2 (d18:1/20:0)	NQ	NQ	NQ	NQ	NQ	NQ
Sphingolipids	Gangliosides	GD2 (d18:1/22:0)	NQ	NQ	NQ	NQ	NQ	NQ
Sphingolipids	Gangliosides	GD2 (d18:1/24:0)	NQ	NQ	NQ	NQ	NQ	NQ
Sphingolipids	Gangliosides	GD2 (d18:1/24:1)	NQ	NQ	NQ	NQ	NQ	NQ
Sphingolipids	Gangliosides	GD1	NQ	NQ	NQ	NQ	NQ	NQ
Sphingolipids	Gangliosides	GD1 (d18:1/16:0)	NQ	NQ	NQ	NQ	NQ	NQ
Sphingolipids	Gangliosides	GD1 (d18:1/18:0)	NQ	NQ	NQ	NQ	NQ	NQ
Sphingolipids	Gangliosides	GD1 (d18:1/20:0)	NQ	NQ	NQ	NQ	NQ	NQ
Sphingolipids	Gangliosides	GD1 (d18:1/22:0)	NQ	NQ	NQ	NQ	NQ	NQ
Sphingolipids	Gangliosides	GD1 (d18:1/24:0)	NQ	NQ	NQ	NQ	NQ	NQ
Sphingolipids	Gangliosides	GD1 (d18:1/24:1)	NQ	NQ	NQ	NQ	NQ	NQ
Sphingolipids	Gangliosides	GA2	NQ	NQ	NQ	NQ	NQ	NQ
Sphingolipids	Gangliosides	GA2 (d18:1/16:0)	NQ	NQ	NQ	NQ	NQ	NQ
Sphingolipids	Gangliosides	GA2 (d18:1/18:0)	NQ	NQ	NQ	NQ	NQ	NQ
Sphingolipids	Gangliosides	GA2 (d18:1/20:0)	NQ	NQ	NQ	NQ	NQ	NQ
Sphingolipids	Gangliosides	GA2 (d18:1/22:0)	NQ	NQ	NQ	NQ	NQ	NQ
Sphingolipids	Gangliosides	GA2 (d18:1/24:0)	NQ	NQ	NQ	NQ	NQ	NQ
Sphingolipids	Gangliosides	GA2 (d18:1/24:1)	NQ	NQ	NQ	NQ	NQ	NQ
Sphingolipids	Gangliosides	GA1	NQ	NQ	NQ	NQ	NQ	NQ
Sphingolipids	Gangliosides	GA1 (d18:1/16:0)	NQ	NQ	NQ	NQ	NQ	NQ
Sphingolipids	Gangliosides	GA1 (d18:1/18:0)	NQ	NQ	NQ	NQ	NQ	NQ
Sphingolipids	Gangliosides	GA1 (d18:1/20:0)	NQ	NQ	NQ	NQ	NQ	NQ
Sphingolipids	Gangliosides	GA1 (d18:1/22:0)	NQ	NQ	NQ	NQ	NQ	NQ
Sphingolipids	Gangliosides	GA1 (d18:1/24:0)	NQ	NQ	NQ	NQ	NQ	NQ
Sphingolipids	Gangliosides	GA1 (d18:1/24:1)	NQ	NQ	NQ	NQ	NQ	NQ
Sphingolipids	Sulfatides	Sulfatides	NQ	NQ	NQ	NQ	NQ	NQ
Sphingolipids	Sulfatides	Sulfatide (d18:1/16:0)	NQ	NQ	NQ	NQ	NQ	NQ
Sphingolipids	Sulfatides	Sulfatide (d18:1/18:0)	NQ	NQ	NQ	NQ	NQ	NQ
Sphingolipids	Sulfatides	Sulfatide (d18:1/20:0)	NQ	NQ	NQ	NQ	NQ	NQ
Sphingolipids	Sulfatides	Sulfatide (d18:1/22:0)	NQ	NQ	NQ	NQ	NQ	NQ
Sphingolipids	Sulfatides	Sulfatide (d18:1/24:0)	NQ	NQ	NQ	NQ	NQ	NQ
Sphingolipids	Sulfatides	Sulfatide (d18:1/16:0(2OH))	NQ	NQ	NQ	NQ	NQ	NQ
Sphingolipids	Sulfatides	Sulfatide (d18:1/18:0(2OH))	NQ	NQ	NQ	NQ	NQ	NQ
Sphingolipids	Sulfatides	Sulfatide (d18:1/20:0(2OH))	NQ	NQ	NQ	NQ	NQ	NQ
Sphingolipids	Sulfatides	Sulfatide (d18:1/22:0(2OH))	NQ	NQ	NQ	NQ	NQ	NQ
Sphingolipids	Sulfatides	Sulfatide (d18:1/24:0(2OH))	NQ	NQ	NQ	NQ	NQ	NQ
Sphingolipids	Sulfatides	Sulfatide (d18:0/16:0)	NQ	NQ	NQ	NQ	NQ	NQ
Sphingolipids	Sulfatides	Sulfatide (d18:0/18:0)	NQ	NQ	NQ	NQ	NQ	NQ
Sphingolipids	Sulfatides	Sulfatide (d18:0/20:0)	NQ	NQ	NQ	NQ	NQ	NQ
Sphingolipids	Sulfatides	Sulfatide (d18:0/22:0)	NQ	NQ	NQ	NQ	NQ	NQ
Sphingolipids	Sulfatides	Sulfatide (d18:0/24:0)	NQ	NQ	NQ	NQ	NQ	NQ
Sphingolipids	Sulfatides	Sulfatide (d18:0/16:0(2OH))	NQ	NQ	NQ	NQ	NQ	NQ
Sphingolipids	Sulfatides	Sulfatide (d18:0/18:0(2OH))	NQ	NQ	NQ	NQ	NQ	NQ
Sphingolipids	Sulfatides	Sulfatide (d18:0/20:0(2OH))	NQ	NQ	NQ	NQ	NQ	NQ
Sphingolipids	Sulfatides	Sulfatide (d18:0/22:0(2OH))	NQ	NQ	NQ	NQ	NQ	NQ
Sphingolipids	Sulfatides	Sulfatide (d18:0/24:0(2OH))	NQ	NQ	NQ	NQ	NQ	NQ
Glycerophospholipids	Phosphatidylcholines	PC	6598	7916	9358.46	96224.9	103564	96121.1
Glycerophospholipids	Phosphatidylcholines	PC (32:0)	565.18	752.049	741.93	9073.89	10822.5	5926.67
Glycerophospholipids	Phosphatidylcholines	PC (32:1)	88.9881	106.968	124.58	1370.35	1459.68	863.375
Glycerophospholipids	Phosphatidylcholines	PC (32:2)	14.9074	20.1993	20.4161	223.109	305.664	140.974
Glycerophospholipids	Phosphatidylcholines	PC (34:0)	16.5838	21.5385	20.5348	366.684	366.475	379.732
Glycerophospholipids	Phosphatidylcholines	PC (34:1)	2306.46	2541.81	3094.32	32124.5	30521.9	35455.5
Glycerophospholipids	Phosphatidylcholines	PC (34:2)	1192.07	1585	1788.25	21512.8	25378.8	13241.9
Glycerophospholipids	Phosphatidylcholines	PC (34:3)	16.156	23.2969	23.9218	215.796	282.718	426.482
Glycerophospholipids	Phosphatidylcholines	PC (34:4)	7.56221	12.8863	9.12541	104.234	192.59	NQ
Glycerophospholipids	Phosphatidylcholines	PC (34:5)	NQ	NQ	NQ	NQ	NQ	NQ
Glycerophospholipids	Phosphatidylcholines	PC (34:6)	NQ	NQ	NQ	NQ	NQ	NQ
Glycerophospholipids	Phosphatidylcholines	PC (36:0)	7.95938	9.56907	12.0352	162.196	213.132	NQ
Glycerophospholipids	Phosphatidylcholines	PC (36:1)	508.79	516.367	754.283	6288.7	5720.88	3836.24
Glycerophospholipids	Phosphatidylcholines	PC (36:2)	661.252	821.4	1163.89	7660.42	9443.48	6273.46
Glycerophospholipids	Phosphatidylcholines	PC (36:3)	373.372	482.136	565.199	5701.43	5598.75	4495.21
Glycerophospholipids	Phosphatidylcholines	PC (36:4)	158.529	207.665	183.968	2524.62	3288.04	720.352
Glycerophospholipids	Phosphatidylcholines	PC (36:5)	24.2975	33.7139	27.7886	276.538	352.37	NQ
Glycerophospholipids	Phosphatidylcholines	PC (36:6)	38.5955	58.398	48.0323	516.419	805.77	159.136
Glycerophospholipids	Phosphatidylcholines	PC (38:0)	NQ	NQ	NQ	NQ	NQ	NQ
Glycerophospholipids	Phosphatidylcholines	PC (38:1)	NQ	NQ	NQ	NQ	NQ	NQ
Glycerophospholipids	Phosphatidylcholines	PC (38:2)	8.15476	10.5282	10.7818	95.9593	135.922	24.6913
Glycerophospholipids	Phosphatidylcholines	PC (38:3)	NQ	NQ	NQ	NQ	NQ	NQ
Glycerophospholipids	Phosphatidylcholines	PC (38:4)	198.327	213.582	247.629	3232.27	2536.68	2341.67
Glycerophospholipids	Phosphatidylcholines	PC (38:5)	29.4406	45.7663	39.0834	421.678	488.857	63.2999
Glycerophospholipids	Phosphatidylcholines	PC (38:6)	100.807	174.559	132.736	1373.22	2318.95	718.088
Glycerophospholipids	Phosphatidylcholines	PC (40:0)	101.678	73.45	134.86	771.079	691.543	10924.1
Glycerophospholipids	Phosphatidylcholines	PC (40:1)	NQ	NQ	NQ	NQ	NQ	NQ
Glycerophospholipids	Phosphatidylcholines	PC (40:2)	NQ	NQ	NQ	NQ	NQ	NQ
Glycerophospholipids	Phosphatidylcholines	PC (40:3)	NQ	NQ	NQ	NQ	NQ	NQ
Glycerophospholipids	Phosphatidylcholines	PC (40:4)	NQ	NQ	NQ	NQ	NQ	NQ
Glycerophospholipids	Phosphatidylcholines	PC (40:5)	33.1953	53.6056	34.8523	662.858	866.483	130.16
Glycerophospholipids	Phosphatidylcholines	PC (40:6)	53.1888	84.0411	66.8812	554.186	827.043	420.329
Glycerophospholipids	Phosphatidylcholines	PC (42:0)	67.9076	44.5924	80.7645	631.018	668.389	9579.75
Glycerophospholipids	Phosphatidylcholines	PC (42:1)	0.574578	0.261986	0.930692	11.2217	14.3264	NQ
Glycerophospholipids	Phosphatidylcholines	PC (42:2)	NQ	NQ	NQ	NQ	NQ	NQ
Glycerophospholipids	Phosphatidylcholines	PC (42:3)	24.0223	22.6131	31.6665	349.732	262.745	NQ
Glycerophospholipids	Phosphatidylcholines	PC (42:4)	NQ	NQ	NQ	NQ	NQ	NQ
Glycerophospholipids	Phosphatidylcholines	PC (42:5)	NQ	NQ	NQ	NQ	NQ	NQ
Glycerophospholipids	Phosphatidylcholines	PC (42:6)	NQ	NQ	NQ	NQ	NQ	NQ
Glycerophospholipids	Phosphatidylcholines	PC (44:0)	NQ	NQ	NQ	NQ	NQ	NQ
Glycerophospholipids	Phosphatidylcholines	PC (44:1)	NQ	NQ	NQ	NQ	NQ	NQ
Glycerophospholipids	Phosphatidylcholines	PC (44:2)	NQ	NQ	NQ	NQ	NQ	NQ
Glycerophospholipids	Phosphatidylcholines	PC (44:3)	NQ	NQ	NQ	NQ	NQ	NQ
Glycerophospholipids	Phosphatidylcholines	PC (44:4)	NQ	NQ	NQ	NQ	NQ	NQ
Glycerophospholipids	Phosphatidylcholines	PC (44:5)	NQ	NQ	NQ	NQ	NQ	NQ
Glycerophospholipids	Phosphatidylcholines	PC (44:6)	NQ	NQ	NQ	NQ	NQ	NQ
Glycerophospholipids	Ether-linked PC	PC O-	NQ	NQ	NQ	NQ	NQ	NQ
Glycerophospholipids	Ether-linked PC	PC O-30:0	NQ	NQ	NQ	NQ	NQ	NQ
Glycerophospholipids	Ether-linked PC	PC O-30:1/P-30:0	NQ	NQ	NQ	NQ	NQ	NQ
Glycerophospholipids	Ether-linked PC	PC O-32:0	NQ	NQ	NQ	NQ	NQ	NQ
Glycerophospholipids	Ether-linked PC	PC O-32:1/P-32:0	NQ	NQ	NQ	NQ	NQ	NQ
Glycerophospholipids	Ether-linked PC	PC O-32:2/P-32:1	NQ	NQ	NQ	NQ	NQ	NQ
Glycerophospholipids	Ether-linked PC	PC O-34:0	NQ	NQ	NQ	NQ	NQ	NQ
Glycerophospholipids	Ether-linked PC	PC O-34:1/P-34:0	NQ	NQ	NQ	NQ	NQ	NQ
Glycerophospholipids	Ether-linked PC	PC O-34:2/P-34:1	NQ	NQ	NQ	NQ	NQ	NQ
Glycerophospholipids	Ether-linked PC	PC O-34:3/P-34:2	NQ	NQ	NQ	NQ	NQ	NQ
Glycerophospholipids	Ether-linked PC	PC O-34:4/P-34:3	NQ	NQ	NQ	NQ	NQ	NQ
Glycerophospholipids	Ether-linked PC	PC O-36:0	NQ	NQ	NQ	NQ	NQ	NQ
Glycerophospholipids	Ether-linked PC	PC O-36:1/P-36:0	NQ	NQ	NQ	NQ	NQ	NQ
Glycerophospholipids	Ether-linked PC	PC O-36:2/P-36:1	NQ	NQ	NQ	NQ	NQ	NQ
Glycerophospholipids	Ether-linked PC	PC O-36:3/P-36:2	NQ	NQ	NQ	NQ	NQ	NQ
Glycerophospholipids	Ether-linked PC	PC O-36:4/P-36:3	NQ	NQ	NQ	NQ	NQ	NQ
Glycerophospholipids	Ether-linked PC	PC O-36:5/P-36:4	NQ	NQ	NQ	NQ	NQ	NQ
Glycerophospholipids	Ether-linked PC	PC O-38:2	NQ	NQ	NQ	NQ	NQ	NQ
Glycerophospholipids	Ether-linked PC	PC O-38:3/P-38:2	NQ	NQ	NQ	NQ	NQ	NQ
Glycerophospholipids	Ether-linked PC	PC O-38:4/P-38:3	NQ	NQ	NQ	NQ	NQ	NQ
Glycerophospholipids	Ether-linked PC	PC O-38:5/P-38:4	NQ	NQ	NQ	NQ	NQ	NQ
Glycerophospholipids	Ether-linked PC	PC O-38:6/P-38:5	NQ	NQ	NQ	NQ	NQ	NQ
Glycerophospholipids	Ether-linked PC	PC O-40:2/P-40:1	NQ	NQ	NQ	NQ	NQ	NQ
Glycerophospholipids	Ether-linked PC	PC O-40:4/P-40:3	NQ	NQ	NQ	NQ	NQ	NQ
Glycerophospholipids	Ether-linked PC	PC O-40:5/P-40:4	NQ	NQ	NQ	NQ	NQ	NQ
Glycerophospholipids	Ether-linked PC	PC O-40:6/P-40:5	NQ	NQ	NQ	NQ	NQ	NQ
Glycerophospholipids	Ether-linked PC	PC O-42:5/P-42:4	NQ	NQ	NQ	NQ	NQ	NQ
Glycerophospholipids	Lyso-phosphatidylcholine	LPC	47.513	65.9181	88.7214	570.554	608.355	796.467
Glycerophospholipids	Lyso-phosphatidylcholine	LPC (16:0)	20.9235	30.3244	36.6235	229.119	285.082	337.131
Glycerophospholipids	Lyso-phosphatidylcholine	LPC (16:1)	NQ	NQ	NQ	NQ	NQ	NQ
Glycerophospholipids	Lyso-phosphatidylcholine	LPC (18:0)	13.9799	17.2426	23.7828	154.359	139.088	130.597
Glycerophospholipids	Lyso-phosphatidylcholine	LPC (18:1)	7.8837	10.7343	15.9176	100.247	98.7386	187.024
Glycerophospholipids	Lyso-phosphatidylcholine	LPC (18:2)	4.72579	7.61678	12.3975	86.8299	85.4457	141.715
Glycerophospholipids	Lyso-phosphatidylcholine	LPC (18:3)	NQ	NQ	NQ	NQ	NQ	NQ
Glycerophospholipids	Lyso-phosphatidylcholine	LPC (20:0)	NQ	NQ	NQ	NQ	NQ	NQ
Glycerophospholipids	Lyso-phosphatidylcholine	LPC (20:1)	NQ	NQ	NQ	NQ	NQ	NQ
Glycerophospholipids	Lyso-phosphatidylcholine	LPC (20:2)	NQ	NQ	NQ	NQ	NQ	NQ
Glycerophospholipids	Lyso-phosphatidylcholine	LPC (20:3)	NQ	NQ	NQ	NQ	NQ	NQ
Glycerophospholipids	Lyso-phosphatidylcholine	LPC (20:4)	NQ	NQ	NQ	NQ	NQ	NQ
Glycerophospholipids	Lyso-phosphatidylcholine	LPC (20:5)	NQ	NQ	NQ	NQ	NQ	NQ
Glycerophospholipids	Phosphatidylethanolamines	PE	1758.08	1988.75	2813.98	20424.4	19183.4	19678.3
Glycerophospholipids	Phosphatidylethanolamines	PE (32:0)	10.0166	8.81786	17.8491	212.223	232.501	102.019
Glycerophospholipids	Phosphatidylethanolamines	PE (32:1)	7.59066	9.06071	11.9387	219.56	132.3	0
Glycerophospholipids	Phosphatidylethanolamines	PE (32:2)	NQ	NQ	NQ	NQ	NQ	624.077
Glycerophospholipids	Phosphatidylethanolamines	PE (34:0)	NQ	NQ	NQ	NQ	NQ	NQ
Glycerophospholipids	Phosphatidylethanolamines	PE (34:1)	307.649	300.469	399.777	3301.75	3322.71	3670.65
Glycerophospholipids	Phosphatidylethanolamines	PE (34:2)	177.223	208.643	243.05	2270.94	2172.04	1913.46
Glycerophospholipids	Phosphatidylethanolamines	PE (34:3)	NQ	NQ	NQ	NQ	NQ	NQ
Glycerophospholipids	Phosphatidylethanolamines	PE (34:4)	31.0757	40.5661	55.0588	348.636	286.765	5761.63
Glycerophospholipids	Phosphatidylethanolamines	PE (36:0)	NQ	NQ	NQ	NQ	NQ	NQ
Glycerophospholipids	Phosphatidylethanolamines	PE (36:1)	252.77	292.907	482.708	2497.24	2482.01	2433.66
Glycerophospholipids	Phosphatidylethanolamines	PE (36:2)	408.162	526.489	870.804	4115.55	4348.44	2557.99
Glycerophospholipids	Phosphatidylethanolamines	PE (36:3)	111.948	119.821	150	1381.82	1218.06	NQ
Glycerophospholipids	Phosphatidylethanolamines	PE (36:4)	87.1676	98.4871	95.8737	1323.86	1176.08	NQ
Glycerophospholipids	Phosphatidylethanolamines	PE (36:5)	22.8293	22.654	33.8547	252.391	394.02	NQ
Glycerophospholipids	Phosphatidylethanolamines	PE (36:6)	NQ	NQ	NQ	NQ	NQ	NQ
Glycerophospholipids	Phosphatidylethanolamines	PE (38:0)	NQ	NQ	NQ	NQ	NQ	NQ
Glycerophospholipids	Phosphatidylethanolamines	PE (38:1)	NQ	NQ	NQ	NQ	NQ	NQ
Glycerophospholipids	Phosphatidylethanolamines	PE (38:2)	4.02541	7.56367	11.1593	58.0019	78.4226	NQ
Glycerophospholipids	Phosphatidylethanolamines	PE (38:3)	NQ	NQ	NQ	NQ	NQ	NQ
Glycerophospholipids	Phosphatidylethanolamines	PE (38:4)	235.545	202.157	286.084	2900.38	1766.97	1881.12
Glycerophospholipids	Phosphatidylethanolamines	PE (38:5)	NQ	NQ	NQ	NQ	NQ	NQ
Glycerophospholipids	Phosphatidylethanolamines	PE (38:6)	99.4116	135.234	137.301	1496.11	1472.08	155.534
Glycerophospholipids	Phosphatidylethanolamines	PE (38:7)	2.6697	15.8791	18.5179	45.9781	100.994	578.16
Glycerophospholipids	Lyso-phosphatidylethanolamines	LPE	NQ	NQ	NQ	NQ	NQ	NQ
Glycerophospholipids	Lyso-phosphatidylethanolamines	LPE (16:0)	NQ	NQ	NQ	NQ	NQ	NQ
Glycerophospholipids	Lyso-phosphatidylethanolamines	LPE (16:1)	NQ	NQ	NQ	NQ	NQ	NQ
Glycerophospholipids	Lyso-phosphatidylethanolamines	LPE (18:0)	NQ	NQ	NQ	NQ	NQ	NQ
Glycerophospholipids	Lyso-phosphatidylethanolamines	LPE (18:1)	NQ	NQ	NQ	NQ	NQ	NQ
Glycerophospholipids	Lyso-phosphatidylethanolamines	LPE (18:2)	NQ	NQ	NQ	NQ	NQ	NQ
Glycerophospholipids	Lyso-phosphatidylethanolamines	LPE (18:3)	NQ	NQ	NQ	NQ	NQ	NQ
Glycerophospholipids	Ether-linked PE	PE O-	1197	1393	1373	12307	10416	12646
Glycerophospholipids	Phosphatidylethanolamines	PE O-34:1/P-34:0	26	11	68	163	154	457
Glycerophospholipids	Phosphatidylethanolamines	PE O-34:2/P-34:1	207	209	295	1964	1769	2612
Glycerophospholipids	Phosphatidylethanolamines	PE O-34:3/P-34:2	8	9	24	90	83	NQ
Glycerophospholipids	Phosphatidylethanolamines	PE O-36:2/P-36:1	73	90	232	870	806	1087
Glycerophospholipids	Phosphatidylethanolamines	PE O-36:3/P-36:2	82	74	182	896	967	1069
Glycerophospholipids	Phosphatidylethanolamines	PE O-36:4/P-36:3	NQ	NQ	NQ	NQ	NQ	NQ
Glycerophospholipids	Phosphatidylethanolamines	PE O-36:5/P-36:4	188	177	226	2216	1765	2388
Glycerophospholipids	Phosphatidylethanolamines	PE O-36:6/P-36:5	25	26	62	332	282	920
Glycerophospholipids	Phosphatidylethanolamines	PE O-38:4/P-38:3	NQ	NQ	NQ	NQ	NQ	NQ
Glycerophospholipids	Phosphatidylethanolamines	PE O-38:5/P-38:4	NQ	NQ	NQ	NQ	NQ	NQ
Glycerophospholipids	Phosphatidylethanolamines	PE O-38:6/P-38:5	NQ	NQ	NQ	NQ	NQ	NQ
Glycerophospholipids	Phosphatidylethanolamines	PE O-38:7/P-38:6	NQ	NQ	NQ	NQ	NQ	NQ
Glycerophospholipids	Phosphatidylethanolamines	PE O-40:5/P-40:4	168	256	409	1897	1500	3111
Glycerophospholipids	Phosphatidylethanolamines	PE O-40:6/P-40:5	421	542	875	3878	3091	1002
Glycerophospholipids	Phosphatidylethanolamines	PE O-40:7/P-40:6	NQ	NQ	NQ	NQ	NQ	NQ
Glycerophospholipids	Phosphatidylserine	PS	NQ	NQ	NQ	NQ	NQ	NQ
Glycerophospholipids	Phosphatidylserine	PS (32:0)	NQ	NQ	NQ	NQ	NQ	NQ
Glycerophospholipids	Phosphatidylserine	PS (32:1)	NQ	NQ	NQ	NQ	NQ	NQ
Glycerophospholipids	Phosphatidylserine	PS (32:2)	NQ	NQ	NQ	NQ	NQ	NQ
Glycerophospholipids	Phosphatidylserine	PS (34:0)	NQ	NQ	NQ	NQ	NQ	NQ
Glycerophospholipids	Phosphatidylserine	PS (34:1)	NQ	NQ	NQ	NQ	NQ	NQ
Glycerophospholipids	Phosphatidylserine	PS (34:2)	NQ	NQ	NQ	NQ	NQ	NQ
Glycerophospholipids	Phosphatidylserine	PS (34:3)	NQ	NQ	NQ	NQ	NQ	NQ
Glycerophospholipids	Phosphatidylserine	PS (34:4)	NQ	NQ	NQ	NQ	NQ	NQ
Glycerophospholipids	Phosphatidylserine	PS (36:0)	NQ	NQ	NQ	NQ	NQ	NQ
Glycerophospholipids	Phosphatidylserine	PS (36:1)	NQ	NQ	NQ	NQ	NQ	NQ
Glycerophospholipids	Phosphatidylserine	PS (36:2)	NQ	NQ	NQ	NQ	NQ	NQ
Glycerophospholipids	Phosphatidylserine	PS (36:3)	NQ	NQ	NQ	NQ	NQ	NQ
Glycerophospholipids	Phosphatidylserine	PS (36:4)	NQ	NQ	NQ	NQ	NQ	NQ
Glycerophospholipids	Phosphatidylserine	PS (38:0)	NQ	NQ	NQ	NQ	NQ	NQ
Glycerophospholipids	Phosphatidylserine	PS (38:1)	NQ	NQ	NQ	NQ	NQ	NQ
Glycerophospholipids	Phosphatidylserine	PS (38:2)	NQ	NQ	NQ	NQ	NQ	NQ
Glycerophospholipids	Phosphatidylserine	PS (38:3)	NQ	NQ	NQ	NQ	NQ	NQ
Glycerophospholipids	Phosphatidylserine	PS (38:4)	NQ	NQ	NQ	NQ	NQ	NQ
Glycerophospholipids	Phosphatidylserine	PS (38:5)	NQ	NQ	NQ	NQ	NQ	NQ
Glycerophospholipids	Phosphatidylserine	PS (38:6)	NQ	NQ	NQ	NQ	NQ	NQ
Glycerophospholipids	Phosphatidylserine	PS (38:7)	NQ	NQ	NQ	NQ	NQ	NQ
Glycerophospholipids	Phosphatidylserine	PS (40:0)	NQ	NQ	NQ	NQ	NQ	NQ
Glycerophospholipids	Phosphatidylserine	PS (40:1)	NQ	NQ	NQ	NQ	NQ	NQ
Glycerophospholipids	Phosphatidylserine	PS (40:2)	NQ	NQ	NQ	NQ	NQ	NQ
Glycerophospholipids	Phosphatidylserine	PS (40:3)	NQ	NQ	NQ	NQ	NQ	NQ
Glycerophospholipids	Phosphatidylserine	PS (40:4)	NQ	NQ	NQ	NQ	NQ	NQ
Glycerophospholipids	Phosphatidylserine	PS (40:5)	NQ	NQ	NQ	NQ	NQ	NQ
Glycerophospholipids	Phosphatidylserine	PS (40:6)	NQ	NQ	NQ	NQ	NQ	NQ
Glycerophospholipids	Phosphatidylserine	PS (40:7)	NQ	NQ	NQ	NQ	NQ	NQ
Glycerophospholipids	Lyso-phosphatidylserine	LPS	NQ	NQ	NQ	NQ	NQ	NQ
Glycerophospholipids	Lyso-phosphatidylserine	LPS (16:0)	NQ	NQ	NQ	NQ	NQ	NQ
Glycerophospholipids	Lyso-phosphatidylserine	LPS (16:1)	NQ	NQ	NQ	NQ	NQ	NQ
Glycerophospholipids	Lyso-phosphatidylserine	LPS (18:0)	NQ	NQ	NQ	NQ	NQ	NQ
Glycerophospholipids	Lyso-phosphatidylserine	LPS (18:1)	NQ	NQ	NQ	NQ	NQ	NQ
Glycerophospholipids	Lyso-phosphatidylserine	LPS (18:2)	NQ	NQ	NQ	NQ	NQ	NQ
Glycerophospholipids	Lyso-phosphatidylserine	LPS (18:3)	NQ	NQ	NQ	NQ	NQ	NQ
Glycerophospholipids	Lyso-phosphatidylserine	LPS (20:0)	NQ	NQ	NQ	NQ	NQ	NQ
Glycerophospholipids	Lyso-phosphatidylserine	LPS (20:1)	NQ	NQ	NQ	NQ	NQ	NQ
Glycerophospholipids	Lyso-phosphatidylserine	LPS (20:2)	NQ	NQ	NQ	NQ	NQ	NQ
Glycerophospholipids	Lyso-phosphatidylserine	LPS (20:3)	NQ	NQ	NQ	NQ	NQ	NQ
Glycerophospholipids	Lyso-phosphatidylserine	LPS (20:4)	NQ	NQ	NQ	NQ	NQ	NQ
Glycerophospholipids	Lyso-phosphatidylserine	LPS (22:0)	NQ	NQ	NQ	NQ	NQ	NQ
Glycerophospholipids	Lyso-phosphatidylserine	LPS (22:1)	NQ	NQ	NQ	NQ	NQ	NQ
Glycerophospholipids	Phosphatidylinositol	PI	NQ	NQ	NQ	NQ	NQ	NQ
Glycerophospholipids	Phosphatidylinositol	PI (32:0)	NQ	NQ	NQ	NQ	NQ	NQ
Glycerophospholipids	Phosphatidylinositol	PI (32:1)	NQ	NQ	NQ	NQ	NQ	NQ
Glycerophospholipids	Phosphatidylinositol	PI (34:0)	NQ	NQ	NQ	NQ	NQ	NQ
Glycerophospholipids	Phosphatidylinositol	PI (34:1)	NQ	NQ	NQ	NQ	NQ	NQ
Glycerophospholipids	Phosphatidylinositol	PI (34:2)	NQ	NQ	NQ	NQ	NQ	NQ
Glycerophospholipids	Phosphatidylinositol	PI (36:0)	NQ	NQ	NQ	NQ	NQ	NQ
Glycerophospholipids	Phosphatidylinositol	PI (36:1)	NQ	NQ	NQ	NQ	NQ	NQ
Glycerophospholipids	Phosphatidylinositol	PI (36:2)	NQ	NQ	NQ	NQ	NQ	NQ
Glycerophospholipids	Phosphatidylinositol	PI (36:3)	NQ	NQ	NQ	NQ	NQ	NQ
Glycerophospholipids	Phosphatidylinositol	PI (36:4)	NQ	NQ	NQ	NQ	NQ	NQ
Glycerophospholipids	Phosphatidylinositol	PI (38:0)	NQ	NQ	NQ	NQ	NQ	NQ
Glycerophospholipids	Phosphatidylinositol	PI (38:1)	NQ	NQ	NQ	NQ	NQ	NQ
Glycerophospholipids	Phosphatidylinositol	PI (38:2)	NQ	NQ	NQ	NQ	NQ	NQ
Glycerophospholipids	Phosphatidylinositol	PI (38:3)	NQ	NQ	NQ	NQ	NQ	NQ
Glycerophospholipids	Phosphatidylinositol	PI (38:4)	NQ	NQ	NQ	NQ	NQ	NQ
Glycerophospholipids	Lyso-phosphatidylinosiltol	LPI	NQ	NQ	NQ	NQ	NQ	NQ
Glycerophospholipids	Lyso-phosphatidylinosiltol	LPI (16:0)	NQ	NQ	NQ	NQ	NQ	NQ
Glycerophospholipids	Lyso-phosphatidylinosiltol	LPI (16:1)	NQ	NQ	NQ	NQ	NQ	NQ
Glycerophospholipids	Lyso-phosphatidylinosiltol	LPI (18:0)	NQ	NQ	NQ	NQ	NQ	NQ
Glycerophospholipids	Lyso-phosphatidylinosiltol	LPI (18:1)	NQ	NQ	NQ	NQ	NQ	NQ
Glycerophospholipids	Lyso-phosphatidylinosiltol	LPI (18:2)	NQ	NQ	NQ	NQ	NQ	NQ
Glycerophospholipids	Lyso-phosphatidylinosiltol	LPI (20:0)	NQ	NQ	NQ	NQ	NQ	NQ
Glycerophospholipids	Lyso-phosphatidylinosiltol	LPI (20:1)	NQ	NQ	NQ	NQ	NQ	NQ
Glycerophospholipids	Lyso-phosphatidylinosiltol	LPI (20:2)	NQ	NQ	NQ	NQ	NQ	NQ
Glycerophospholipids	Lyso-phosphatidylinosiltol	LPI (20:3)	NQ	NQ	NQ	NQ	NQ	NQ
Glycerophospholipids	Phosphatidylglycerol	PG	NQ	NQ	NQ	NQ	NQ	NQ
Glycerophospholipids	Phosphatidylglycerol	PG (32:0)	NQ	NQ	NQ	NQ	NQ	NQ
Glycerophospholipids	Phosphatidylglycerol	PG (32:1)	NQ	NQ	NQ	NQ	NQ	NQ
Glycerophospholipids	Phosphatidylglycerol	PG (32:2)	NQ	NQ	NQ	NQ	NQ	NQ
Glycerophospholipids	Phosphatidylglycerol	PG (34:0)	NQ	NQ	NQ	NQ	NQ	NQ
Glycerophospholipids	Phosphatidylglycerol	PG (34:1)	NQ	NQ	NQ	NQ	NQ	NQ
Glycerophospholipids	Phosphatidylglycerol	PG (34:2)	NQ	NQ	NQ	NQ	NQ	NQ
Glycerophospholipids	Phosphatidylglycerol	PG (36:0)	NQ	NQ	NQ	NQ	NQ	NQ
Glycerophospholipids	Phosphatidylglycerol	PG (36:1)	NQ	NQ	NQ	NQ	NQ	NQ
Glycerophospholipids	Phosphatidylglycerol	PG (36:2)	NQ	NQ	NQ	NQ	NQ	NQ
Glycerophospholipids	Phosphatidylglycerol	PG (38:0)	NQ	NQ	NQ	NQ	NQ	NQ
Glycerophospholipids	Phosphatidylglycerol	PG (38:1)	NQ	NQ	NQ	NQ	NQ	NQ
Glycerophospholipids	Phosphatidylglycerol	PG (38:2)	NQ	NQ	NQ	NQ	NQ	NQ
Glycerophospholipids	Lyso-phosphatidylglycerol	LPG	NQ	NQ	NQ	NQ	NQ	NQ
Glycerophospholipids	Lyso-phosphatidylglycerol	LPG (16:0)	NQ	NQ	NQ	NQ	NQ	NQ
Glycerophospholipids	Lyso-phosphatidylglycerol	LPG (16:1)	NQ	NQ	NQ	NQ	NQ	NQ
Glycerophospholipids	Lyso-phosphatidylglycerol	LPG (18:0)	NQ	NQ	NQ	NQ	NQ	NQ
Glycerophospholipids	Lyso-phosphatidylglycerol	LPG (18:1)	NQ	NQ	NQ	NQ	NQ	NQ
Glycerophospholipids	Lyso-phosphatidylglycerol	LPG (18:2)	NQ	NQ	NQ	NQ	NQ	NQ
Glycerophospholipids	Lyso-phosphatidylglycerol	LPG (18:3)	NQ	NQ	NQ	NQ	NQ	NQ
Glycerolipids	Monoacylglycerols	MG	NQ	NQ	NQ	NQ	NQ	NQ
Glycerolipids	Monoacylglycerols	MG (16:0)	NQ	NQ	NQ	NQ	NQ	NQ
Glycerolipids	Monoacylglycerols	MG (16:1)	NQ	NQ	NQ	NQ	NQ	NQ
Glycerolipids	Monoacylglycerols	MG (16:2)	NQ	NQ	NQ	NQ	NQ	NQ
Glycerolipids	Monoacylglycerols	MG (18:0)	NQ	NQ	NQ	NQ	NQ	NQ
Glycerolipids	Monoacylglycerols	MG (18:1)	NQ	NQ	NQ	NQ	NQ	NQ
Glycerolipids	Monoacylglycerols	MG (18:2)	NQ	NQ	NQ	NQ	NQ	NQ
Glycerolipids	Monoacylglycerols	MG (18:3)	NQ	NQ	NQ	NQ	NQ	NQ
Glycerolipids	Monoacylglycerols	MG (20:0)	NQ	NQ	NQ	NQ	NQ	NQ
Glycerolipids	Monoacylglycerols	MG (20:1)	NQ	NQ	NQ	NQ	NQ	NQ
Glycerolipids	Monoacylglycerols	MG (20:2)	NQ	NQ	NQ	NQ	NQ	NQ
Glycerolipids	Monoacylglycerols	MG (20:2)	NQ	NQ	NQ	NQ	NQ	NQ
Glycerolipids	Monoacylglycerols	MG (22:0)	NQ	NQ	NQ	NQ	NQ	NQ
Glycerolipids	Monoacylglycerols	MG (22:1)	NQ	NQ	NQ	NQ	NQ	NQ
Glycerolipids	Monoacylglycerols	MG (22:2)	NQ	NQ	NQ	NQ	NQ	NQ
Glycerolipids	Monoacylglycerols	MG (22:3)	NQ	NQ	NQ	NQ	NQ	NQ
Glycerolipids	Monoacylglycerols	MG (24:0)	NQ	NQ	NQ	NQ	NQ	NQ
Glycerolipids	Monoacylglycerols	MG (24:1)	NQ	NQ	NQ	NQ	NQ	NQ
Glycerolipids	Monoacylglycerols	MG (24:2)	NQ	NQ	NQ	NQ	NQ	NQ
Glycerolipids	Monoacylglycerols	MG (24:3)	NQ	NQ	NQ	NQ	NQ	NQ
Glycerolipids	Diacylglycerols	DG	7541.04	8656.46	11189	77727.1	61622.7	88336.7
Glycerolipids	Diacylglycerols	DG (32:0)	2048.91	2337.18	3027.09	19942.7	16480.4	26158.7
Glycerolipids	Diacylglycerols	DG (32:1)	NQ	NQ	NQ	NQ	NQ	NQ
Glycerolipids	Diacylglycerols	DG (32:2)	NQ	NQ	NQ	NQ	NQ	NQ
Glycerolipids	Diacylglycerols	DG (32:3)	NQ	NQ	NQ	NQ	NQ	NQ
Glycerolipids	Diacylglycerols	DG (32:4)	NQ	NQ	NQ	NQ	NQ	NQ
Glycerolipids	Diacylglycerols	DG (32:5)	NQ	NQ	NQ	NQ	NQ	NQ
Glycerolipids	Diacylglycerols	DG (34:0)	3397.95	3908.95	4982.12	34809	27135	40093.1
Glycerolipids	Diacylglycerols	DG (34:1)	NQ	NQ	NQ	NQ	NQ	NQ
Glycerolipids	Diacylglycerols	DG (34:2)	NQ	NQ	NQ	NQ	NQ	NQ
Glycerolipids	Diacylglycerols	DG (34:3)	NQ	NQ	NQ	NQ	NQ	NQ
Glycerolipids	Diacylglycerols	DG (34:4)	NQ	NQ	NQ	NQ	NQ	NQ
Glycerolipids	Diacylglycerols	DG (34:5)	NQ	NQ	NQ	NQ	NQ	NQ
Glycerolipids	Diacylglycerols	DG (34:6)	NQ	NQ	NQ	NQ	NQ	NQ
Glycerolipids	Diacylglycerols	DG (36:0)	1950.79	2240	2944.85	20555.8	16144.4	20860.6
Glycerolipids	Diacylglycerols	DG (36:1)	21.8802	27.225	37.0072	410.696	237.792	258.612
Glycerolipids	Diacylglycerols	DG (36:2)	17.2018	26.541	44.2506	479.49	348.012	206.915
Glycerolipids	Diacylglycerols	DG (36:3)	1.97782	2.88343	3.10428	60.1922	50.0664	NQ
Glycerolipids	Diacylglycerols	DG (36:4)	21.8895	23.4932	36.135	626.483	514.686	NQ
Glycerolipids	Diacylglycerols	DG (36:5)	NQ	NQ	NQ	NQ	NQ	NQ
Glycerolipids	Diacylglycerols	DG (36:6)	NQ	NQ	NQ	NQ	NQ	NQ
Glycerolipids	Diacylglycerols	DG (38:0)	80.4382	90.1883	114.405	842.675	712.326	758.748
Glycerolipids	Diacylglycerols	DG (38:1)	NQ	NQ	NQ	NQ	NQ	NQ
Glycerolipids	Diacylglycerols	DG (38:2)	NQ	NQ	NQ	NQ	NQ	NQ
Glycerolipids	Diacylglycerols	DG (38:3)	NQ	NQ	NQ	NQ	NQ	NQ
Glycerolipids	Diacylglycerols	DG (38:4)	NQ	NQ	NQ	NQ	NQ	NQ
Glycerolipids	Diacylglycerols	DG (38:5)	NQ	NQ	NQ	NQ	NQ	NQ
Glycerolipids	Diacylglycerols	DG (38:6)	NQ	NQ	NQ	NQ	NQ	NQ
Glycerolipids	Diacylglycerols	DG (40:0)	NQ	NQ	NQ	NQ	NQ	NQ
Glycerolipids	Diacylglycerols	DG (40:1)	NQ	NQ	NQ	NQ	NQ	NQ
Glycerolipids	Diacylglycerols	DG (40:2)	NQ	NQ	NQ	NQ	NQ	NQ
Glycerolipids	Diacylglycerols	DG (40:3)	NQ	NQ	NQ	NQ	NQ	NQ
Glycerolipids	Diacylglycerols	DG (40:4)	NQ	NQ	NQ	NQ	NQ	NQ
Glycerolipids	Diacylglycerols	DG (40:5)	NQ	NQ	NQ	NQ	NQ	NQ
Glycerolipids	Diacylglycerols	DG (40:6)	NQ	NQ	NQ	NQ	NQ	NQ
Glycerolipids	Triacylglycerols	TG	23313.3	30105.2	37221.4	362248	332018	289395
Glycerolipids	Triacylglycerols	TG (42:0)	171.231	180.474	223.213	3476.99	2973.21	2165.56
Glycerolipids	Triacylglycerols	TG (42:1)	55.6392	75.7172	108.907	1419.4	758.678	894.71
Glycerolipids	Triacylglycerols	TG (42:2)	6.22666	23.0163	44.9662	232.717	31.5337	134.526
Glycerolipids	Triacylglycerols	TG (44:0)	329.382	388.196	424.802	5366.65	1302.04	3554.84
Glycerolipids	Triacylglycerols	TG (44:1)	118.628	160.377	225.922	2624.16	1966.83	1846.27
Glycerolipids	Triacylglycerols	TG (44:2)	89.4625	127.202	167.416	1856.36	1180.5	1508.98
Glycerolipids	Triacylglycerols	TG (46:0)	1198.93	1208.75	1146.27	12876.9	21494.7	9864.73
Glycerolipids	Triacylglycerols	TG (46:1)	513.755	689.243	928.331	9219.74	6966.63	6355.78
Glycerolipids	Triacylglycerols	TG (46:2)	207.062	305.933	461.077	4776.95	3420.94	2856.29
Glycerolipids	Triacylglycerols	TG (46:3)	41.3147	71.1172	145.116	1449.6	NQ	788.103
Glycerolipids	Triacylglycerols	TG (48:0)	3600.28	3471.59	2897.39	33155.5	56651.1	35975.4
Glycerolipids	Triacylglycerols	TG (48:1)	693.775	905.702	1127.69	11966.3	9673.49	8339.28
Glycerolipids	Triacylglycerols	TG (48:2)	665.006	863.519	1157.67	13143.4	9118.02	8767.14
Glycerolipids	Triacylglycerols	TG (48:3)	240.982	330.479	460.887	4903.63	3814.1	3590.18
Glycerolipids	Triacylglycerols	TG (48:4)	6.49671	32.7432	44.6016	508.183	257.535	388.817
Glycerolipids	Triacylglycerols	TG (49:1)	449.522	478.022	686.997	6981.27	5634.09	4760.71
Glycerolipids	Triacylglycerols	TG (49:2)	428.474	580.398	741	8267.22	6203.02	5919.15
Glycerolipids	Triacylglycerols	TG (50:0)	1906.61	1804.76	1451.37	16605.7	27436.1	20832
Glycerolipids	Triacylglycerols	TG (50:1)	777.519	1110.91	1301.15	13078	13877.8	10721.2
Glycerolipids	Triacylglycerols	TG (50:2)	763.865	941.98	1231.11	12598	10751.9	9397.5
Glycerolipids	Triacylglycerols	TG (50:3)	370.059	548.301	698.823	7835.69	5628.93	5458.28
Glycerolipids	Triacylglycerols	TG (50:4)	115.936	168.071	242.734	2712.02	1523.64	1863.2
Glycerolipids	Triacylglycerols	TG (50:5)	5.78209	12.1613	18.3857	237.085	151.668	144.448
Glycerolipids	Triacylglycerols	TG (51:1)	173.647	216.415	265.38	2986.76	2521.81	2083.13
Glycerolipids	Triacylglycerols	TG (51:2)	288.02	381.842	497.011	4275.53	4096.04	3279.59
Glycerolipids	Triacylglycerols	TG (51:3)	150.032	207.691	283.505	3188.54	2099.29	2135.54
Glycerolipids	Triacylglycerols	TG (51:4)	50.5082	69.0954	107.593	1235.96	599.649	771.354
Glycerolipids	Triacylglycerols	TG (52:0)	551.801	493.427	383.651	4060.27	6443.17	5364.67
Glycerolipids	Triacylglycerols	TG (52:1)	397.017	472.154	748.477	4828.64	5537.6	4693.93
Glycerolipids	Triacylglycerols	TG (52:2)	149.651	1797.85	1855.17	21499.4	4742.48	10267.6
Glycerolipids	Triacylglycerols	TG (52:3)	718.874	974.507	1315.62	10546.1	9330.8	10638.8
Glycerolipids	Triacylglycerols	TG (52:4)	473.024	513.392	933.304	9211.67	7259.97	6785.76
Glycerolipids	Triacylglycerols	TG (52:5)	119.416	165.739	224.096	2127.2	1983.52	1843.07
Glycerolipids	Triacylglycerols	TG (52:6)	NQ	NQ	NQ	NQ	NQ	NQ
Glycerolipids	Triacylglycerols	TG (52:7)	NQ	NQ	NQ	NQ	NQ	NQ
Glycerolipids	Triacylglycerols	TG (53:2)	55.3807	86.0785	148.179	1757.59	758.094	1041.02
Glycerolipids	Triacylglycerols	TG (53:3)	69.4819	95.0452	132.905	1662.42	847.471	928.074
Glycerolipids	Triacylglycerols	TG (53:4)	25.884	43.8463	58.8418	826.374	273.728	395.877
Glycerolipids	Triacylglycerols	TG (53:5)	NQ	NQ	NQ	NQ	NQ	NQ
Glycerolipids	Triacylglycerols	TG (54:0)	NQ	NQ	NQ	NQ	NQ	NQ
Glycerolipids	Triacylglycerols	TG (54:1)	606.552	849.772	1806.88	13022.6	5404.45	7609.25
Glycerolipids	Triacylglycerols	TG (54:2)	888.809	1147.39	2161.71	17638.6	9556.07	11649.4
Glycerolipids	Triacylglycerols	TG (54:3)	2013.55	2957.07	3876.21	32088.4	29794.3	27371.2
Glycerolipids	Triacylglycerols	TG (54:4)	1265.47	1724.71	2295.73	19143.9	16426.8	14781.2
Glycerolipids	Triacylglycerols	TG (54:5)	780.371	1112.14	1462.38	12192.6	9655.88	10633.3
Glycerolipids	Triacylglycerols	TG (54:6)	793.028	1073.26	1427.56	11419.1	8164.94	9947.46
Glycerolipids	Triacylglycerols	TG (54:7)	97.6782	126.969	200.988	1485.79	1219.06	1363.03
Glycerolipids	Triacylglycerols	TG (56:2)	326.39	388.812	359.259	3690.82	4264.86	3096.67
Glycerolipids	Triacylglycerols	TG (56:3)	197.411	292.435	206.504	2520.73	4199.45	2164.47
Glycerolipids	Triacylglycerols	TG (56:4)	115.52	132.317	143.993	1817.68	1995.25	1473.76
Glycerolipids	Triacylglycerols	TG (56:5)	30.7475	49.5952	57.9638	743.145	609.228	553.664
Glycerolipids	Triacylglycerols	TG (56:6)	7.29191	12.1853	13.0994	215.506	256.695	176.902
Glycerolipids	Triacylglycerols	TG (56:7)	NQ	NQ	NQ	NQ	NQ	NQ
Glycerolipids	Triacylglycerols	TG (56:8)	NQ	NQ	NQ	NQ	NQ	NQ
Glycerolipids	Triacylglycerols	TG (56:9)	NQ	NQ	NQ	NQ	NQ	NQ
Glycerolipids	Triacylglycerols	TG (58:6)	32.9688	38.8123	65.8798	415.464	409.968	330.122
Glycerolipids	Triacylglycerols	TG (58:7)	150.636	167.628	203.933	1946.88	2435.6	1588.66
Glycerolipids	Triacylglycerols	TG (58:8)	NQ	NQ	NQ	NQ	NQ	NQ
Glycerolipids	Triacylglycerols	TG (58:9)	28.2276	36.3597	49.7748	408.417	315.011	300.918
Sterol lipids	Cholesterol (free)	FC	96	106	170	1465	1412	1616
Sterol lipids	Cholesteryl esters	CE	54.2192	55.4463	82.7546	246.915	179.876	258.602
Sterol lipids	Cholesteryl esters	CE (16:0)	3.52645	5.2806	2.5333	NQ	NQ	NQ
Sterol lipids	Cholesteryl esters	CE (16:1)	NQ	NQ	NQ	NQ	NQ	NQ
Sterol lipids	Cholesteryl esters	CE (18:0)	NQ	NQ	NQ	NQ	NQ	NQ
Sterol lipids	Cholesteryl esters	CE (18:1)	8.81614	7.39284	22.7997	71.1449	46.9241	96.9759
Sterol lipids	Cholesteryl esters	CE (18:2)	18.0731	22.7066	26.1775	87.8849	78.2068	129.301
Sterol lipids	Cholesteryl esters	CE (18:3)	NQ	NQ	NQ	NQ	NQ	0
Sterol lipids	Cholesteryl esters	CE (20:0)	NQ	NQ	NQ	NQ	NQ	0
Sterol lipids	Cholesteryl esters	CE (20:1)	NQ	NQ	NQ	NQ	NQ	0
Sterol lipids	Cholesteryl esters	CE (20:2)	17.1915	16.8979	26.1775	NQ	NQ	NQ
Sterol lipids	Cholesteryl esters	CE (20:3)	1.76323	2.6403	4.22217	25.11	31.2827	NQ
Sterol lipids	Cholesteryl esters	CE (20:4)	4.40807	NQ	NQ	54.4049	23.462	32.3253
Sterol lipids	Cholesteryl esters	CE (20:5)	NQ	NQ	NQ	NQ	NQ	NQ
Sterol lipids	Cholesteryl esters	CE (20:6)	NQ	NQ	NQ	NQ	NQ	NQ
Sterol lipids	Cholesteryl esters	CE (22:0)	NQ	NQ	NQ	NQ	NQ	NQ
Sterol lipids	Cholesteryl esters	CE (22:1)	NQ	NQ	NQ	NQ	NQ	NQ
Sterol lipids	Cholesteryl esters	CE (22:2)	NQ	NQ	NQ	NQ	NQ	NQ
Sterol lipids	Cholesteryl esters	CE (22:3)	0.440807	NQ	NQ	8.36999	NQ	NQ
Sterol lipids	Cholesteryl esters	CE (22:4)	NQ	NQ	NQ	NQ	NQ	NQ
Sterol lipids	Cholesteryl esters	CE (22:5)	NQ	NQ	NQ	NQ	NQ	NQ
Sterol lipids	Cholesteryl esters	CE (22:6)	NQ	NQ	NQ	NQ	NQ	NQ
Sterol lipids	Cholesteryl esters	CE (24:0)	NQ	NQ	NQ	NQ	NQ	NQ
Sterol lipids	Cholesteryl esters	CE (24:1)	NQ	NQ	NQ	NQ	NQ	NQ
Sterol lipids	Cholesteryl esters	CE (24:2)	NQ	NQ	NQ	NQ	NQ	NQ
Sterol lipids	Cholesteryl esters	CE (24:3)	NQ	0.52806	0.844434	NQ	NQ	NQ
Sterol lipids	Cholesteryl esters	CE (24:4)	NQ	NQ	NQ	NQ	NQ	NQ
Sterol lipids	Cholesteryl esters	CE (24:5)	NQ	NQ	NQ	NQ	NQ	NQ
Sterol lipids	Cholesteryl esters	CE (24:6)	NQ	NQ	NQ	NQ	NQ	NQ
